# Supplementary material for: The predictive value of Cardiodynamicsgram in myocardial perfusion abnormalities
Source: PLoS One. 2018 Dec 17;13(12):e0208859. doi: 10.1371/journal.pone.0208859 (PMC6296510; doi:10.1371/journal.pone.0208859)
Supplement: S1 File — (ZIP) [file pone.0208859.s001.zip]

Archive with 4 entries (3 files):
- Minimal data set/GB0515_20140506005.mat
- Minimal data set/GB0527_20140509008.mat
- Minimal data set/GB0880_20140807005.mat
- Minimal data set/
